# Supplementary material for: Diagnostic Performance of Prostate-Specific Membrane Antigen-Targeted Positron Emission Tomography in Patients Diagnosed with Different Types of Breast Cancer: A Systematic Review
Source: Int J Mol Sci. 2024 Oct 24;25(21):11413. doi: 10.3390/ijms252111413 (PMC11546718; doi:10.3390/ijms252111413)
Supplement: Supplementary file 1 [file ijms-25-11413-s001.zip]

Archive with 1 entries (1 files):
- ijms-3259591-supplementary.pdf
